# Supplementary material for: Gene Expression Profile Provides Novel Insights of Fasting-Refeeding Response in Zebrafish Skeletal Muscle
Source: Nutrients. 2022 May 27;14(11):2239. doi: 10.3390/nu14112239 (PMC9182819; doi:10.3390/nu14112239)
Supplement: Supplementary file 1 [file nutrients-14-02239-s001.zip]

Archive with 2 entries (2 files):
- Supplementary table S1, Expression values of all genes.xlsx
- Supplementary table S2, Predicted function and fold-change of the top 5 genes in each condition..xlsx
