# Supplementary material for: Gene Expression Profile Provides Novel Insights of Fasting-Refeeding Response in Zebrafish Skeletal Muscle
Source: Nutrients. 2022 May 27;14(11):2239. doi: 10.3390/nu14112239 (PMC9182819; doi:10.3390/nu14112239)
Supplement: Supplementary file 1 [file nutrients-14-02239-s001.zip › Supplementary table S2, Predicted function and fold-change of the top 5 genes in each condition..xlsx]

## Sheet: Sheet1
	Table S2. Predicted function and fold-change of the top 5 genes in each condition.
	Type	No.	Gene symbol	Gene name	Fold-change of Fast vs. Refed_3h	Predicted function
	Fasting genes	1	pdk2b	pyruvate dehydrogenase kinase 2b	31	Glucose homeostasis, negative regulation of pyruvate dehydrogenase activity
		2	fbxo32	F-box protein 32	20.9	Autophagy, protein ubiqutination
		3	pdk2a	pyruvate dehydrogenase kinase 2a	15.6	Glucose homeostasis, negative regulation of pyruvate dehydrogenase activity
		4	klf11b	kruppel-like factor 11b	8.9	Regulation of transcription by RNA polymerase II
		5	ulk2	unc-51 like autophagy activating kinase 2	5.7	Autophagosome assembly, autophagy of mitochondrion
	Refeeding genes	1	mid1ip1l	mid1 interacting protein 1, like	5.4	Regulation of cytoskeleton organization and lipid biosynthetic process
		2	ptgr1	prostaglandin reductase 1	4	Prostaglandin metabolic process
		3	pvalb2	parvalbumin-2	3.4	Calcium ion binding activity (e.g. relaxation after skeletal muscle contraction)
		4	slc16a3	solute carrier family 16 member 3	3.2	Lactate transmembrane transporter activity
		5	tecra	trans-2,3-enoyl-CoA reductase a	2.8	Long-chain fatty acid biosynthetic process
